# Supplementary material for: Remote-Sensing-Combined Haplotype Analysis Using Multi-Parental Advanced Generation Inter-Cross Lines Reveals Phenology QTLs for Canopy Height in Rice
Source: Front Plant Sci. 2021 Oct 15;12:715184. doi: 10.3389/fpls.2021.715184 (PMC8553969; doi:10.3389/fpls.2021.715184)
Supplement: Supplementary file 2 [file Data_Sheet_1.XLSX]

## Sheet: SupData1
Supplementary Data 1. CH data (cm) of JAM lines in 2018 and 2019.
Year	2018	2018	2018	2018	2018	2018	2018	2018	2018	2019	2019	2019	2019	2019	2019	2019	2019	2019	2019	2019	2019	2019	2019
Line	DAT_33	DAT_39	DAT_54	DAT_68	DAT_83	DAT_97	DAT_113	DAT_118	DAT_127	DAT_34	DAT_40	DAT_48	DAT_56	DAT_62	DAT_69	DAT_76	DAT_83	DAT_90	DAT_97	DAT_104	DAT_111	DAT_119	DAT_125
MAGIC_003	23.4215	28.7699	66.7192	90.3774	93.0305	85.5106	76.2619	73.3633	74.4858	30.0568	40.3185	53.8223	62.3844	70.3358	82.6038	101.803	99.9052	94.182	90.5842	97.0381	83.6216	70.9412	82.0208
MAGIC_010	21.015	28.6036	70.8452	101.371	95.7176	94.1132	89.8935	86.7908	90.3692	29.8737	43.766	45.6038	57.3986	78.269	89.4392	110.958	112.164	101.419	98.9386	104.961	92.8459	83.4799	79.6343
MAGIC_011	13.4655	15.8186	47.8867	61.2501	82.7997	79.4077	76.1688	73.1199	74.0353	23.6046	27.4603	34.4103	40.4829	45.7014	55.6395	76.6386	86.8799	83.2554	79.969	76.9884	65.9775	63.2055	71.5773
MAGIC_017	21.4767	27.1049	54.2059	67.495	80.8044	85.0864	78.7512	77.3668	76.3453	24.6908	33.0149	34.2472	42.7109	50.2764	62.0722	73.8295	83.012	87.5463	84.1299	83.0093	72.9404	75.4314	73.7959
MAGIC_021	14.4484	5.29652	53.7205	75.8978	89.0661	96.9481	83.4454	83.5121	85.0773	25.8076	22.9172	4.24385	44.8454	54.2618	75.2483	91.5371	101.54	93.5719	90.819	100.248	89.8975	86.986	88.0713
MAGIC_027	19.726	30.6969	57.1772	78.3834	100.7	98.3047	95.0207	95.1214	93.2777	28.1248	39.255	39.0982	54.0955	63.9727	76.1307	98.6902	107.029	100.676	97.6316	103.055	98.4449	93.1473	92.3279
MAGIC_032	8.98876	18.6981	53.5881	64.3677	72.9239	70.6993	69.8582	67.7847	67.5037	24.8463	26.7405	39.5506	49.3446	54.1105	61.7132	67.6441	70.6385	63.8378	62.6799	62.1756	61.1042	58.8694	62.1353
MAGIC_043	23.2895	28.9045	54.1611	69.6516	99.7244	100.724	97.9412	98.2067	99.3694	30.0949	35.8061	39.2017	45.7081	55.2164	67.1707	86.1078	104.873	103.783	100.427	105.36	100.653	97.8289	95.2925
MAGIC_053	17.2491	24.4835	47.913	66.6588	96.5282	88.7077	78.1286	77.3956	77.3554	26.8108	32.864	39.4749	50.1068	53.0113	67.2977	76.6676	87.962	88.2248	83.0189	83.5493	88.4521	77.0424	75.8938
MAGIC_060	28.0151	35.0592	59.6563	76.115	93.5438	88.3043	83.4173	82.2496	82.0704	27.94	35.9949	39.0453	50.1846	58.6323	73.628	90.3543	94.7741	95.2911	93.7084	93.2127	76.309	84.0696	77.5024
MAGIC_068	15.8955	18.1475	39.1954	49.5626	64.7797	78.4014	69.0298	68.4259	68.3607	24.3977	32.8842	34.8597	41.0873	45.6301	54.1746	64.9246	70.6814	81.291	81.7183	77.389	68.2089	73.4077	75.5768
MAGIC_071	10.8624	12.4525	45.439	58.2296	76.3035	94.9488	109.381	93.6935	98.0988	28.8595	38.0138	30.5416	52.1439	60.6554	64.27	76.148	80.5145	96.1115	108.599	111.638	86.8725	104.533	117.696
MAGIC_072	19.1532	23.2899	43.9095	53.3072	62.3138	66.8161	70.1359	65.2237	65.6019	25.1461	31.4388	31.9092	40.8031	45.0193	54.6244	60.9175	62.4193	65.1714	68.9856	70.7275	63.4066	67.49	67.5228
MAGIC_074	20.5322	31.8645	50.2991	61.0224	87.4043	87.5492	81.8304	79.9721	79.7157	32.217	36.2783	40.8371	52.3422	54.7539	68.5896	77.6731	102.544	93.3031	94.8668	92.3119	88.4153	84.5837	76.2125
MAGIC_083	17.0036	22.1674	47.0243	65.6622	91.7957	76.2806	73.2466	72.8298	71.2435	18.6033	24.0635	31.4468	40.1003	46.2	55.3177	65.4825	87.0163	87.5771	82.7053	84.8652	83.2729	75.7627	69.2394
MAGIC_084	13.7691	16.2327	47.3799	68.3769	90.2987	91.3322	84.0237	87.4279	86.6915	23.0129	28.9305	32.1548	47.4339	59.0136	72.4184	84.9018	92.6605	95.6144	90.5342	89.2866	75.5377	81.3583	85.8294
MAGIC_085	25.3651	28.7928	42.387	52.9047	70.4439	110.531	103.56	104.646	105.696	25.9258	30.6547	33.518	36.4979	45.4918	57.0385	69.1454	88.0756	100.755	87.1708	110.715	82.8156	79.1754	87.5992
MAGIC_092	24.218	28.9179	44.12	55.7198	74.7568	74.0767	67.3601	66.1833	66.6435	27.3687	31.3211	37.5786	42.2623	51.6741	58.8934	69.1765	77.3302	82.8814	80.3156	80.0718	70.6833	71.1744	74.2617
MAGIC_100	4.459	4.74834	50.5573	67.856	83.9308	79.3629	72.636	71.9038	74.2252	26.4425	27.7527	44.985	56.307	63.4867	71.7123	86.6804	92.9852	82.9281	80.2803	80.9034	75.7448	82.9607	74.3456
MAGIC_111	13.4535	12.8479	40.5287	51.1108	58.2777	54.9341	52.3325	51.6117	51.915	20.5532	26.8726	33.0439	36.5196	41.1869	46.756	56.2643	55.3282	51.877	51.903	56.5903	52.6455	74.2201	52.2989
MAGIC_114	20.8445	28.0214	45.5446	61.964	64.8705	59.9812	58.1758	56.214	56.1628	26.8215	34.1234	37.7014	46.1452	51.3674	60.1358	71.7903	67.6493	61.4977	58.7261	58.1564	55.0827	49.9521	53.6558
MAGIC_116	14.707	24.3826	44.5782	58.0027	70.7863	80.106	90.4097	69.7081	76.9554	22.76	26.1786	40.0856	43.606	46.3097	58.148	75.5486	74.2977	74.9794	75.1091	81.0463	68.2486	66.7099	78.1471
MAGIC_124	21.5233	21.9799	51.9482	69.9991	82.9004	78.3958	73.8625	71.7007	69.8963	25.3216	34.63	39.6355	49.8772	57.6508	69.1521	82.428	86.4145	79.281	75.2983	76.2253	70.5727	68.1818	73.3503
MAGIC_127	28.0272	32.0724	54.566	70.8588	92.2171	95.723	85.5867	86.0006	85.7834	26.7799	33.2708	34.1394	39.8216	46.5572	63.8346	75.672	92.9785	93.7685	88.858	89.3248	83.3345	84.6785	80.8458
MAGIC_128	23.3927	27.8763	49.4432	68.0269	108.736	86.0531	71.389	69.43	68.5797	21.5746	28.1448	34.2493	41.9252	50.26	61.6575	77.3947	90.2121	107.905	99.3267	96.6728	70.8368	75.3473	59.8974
MAGIC_131	23.1571	27.7622	37.9679	44.0647	57.5823	87.5896	99.9704	84.4093	88.1229	26.7822	34.1965	38.183	42.2771	46.6143	54.4127	64.8756	75.5142	90.6223	101.303	103.219	96.1687	92.9443	94.2654
MAGIC_133	20.2831	20.8315	49.7606	60.4212	70.3363	72.4258	69.9221	67.5449	67.0446	22.7779	26.0395	31.443	40.1199	48.3229	56.8619	66.8037	73.7579	75.1186	76.0241	77.0931	69.9284	70.3823	66.696
MAGIC_141	18.1101	19.3096	45.7083	61.7712	85.1648	90.8228	82.2882	82.6672	83.674	24.6822	28.6905	31.2559	41.0225	51.7221	67.5774	77.582	90.2369	90.3294	89.1991	89.7995	84.5894	85.7336	88.6955
MAGIC_151	18.9064	31.53	59.5074	79.6799	97.9448	88.6019	80.9782	85.1807	86.1349	33.7547	45.0069	47.0837	57.8245	66.1198	84.1574	95.863	110.324	100.607	88.6158	89.4026	96.3507	89.6904	82.0715
MAGIC_153	20.628	29.4645	51.0334	68.9465	95.1866	85.037	83.8167	81.5451	81.8108	24.6996	31.9653	40.5931	47.7083	56.1605	67.2455	84.0918	102.047	101.137	89.7934	96.5485	82.7852	85.2312	89.5699
MAGIC_154	22.1317	32.7253	59.5812	78.8023	91.2958	90.1045	84.2552	83.4879	82.1951	31.0797	35.36	41.2529	52.8513	60.2953	71.5431	83.8764	99.14	97.4937	93.1932	97.1977	101.956	94.4075	87.9705
MAGIC_166	28.059	35.2459	57.1947	86.2429	103.503	87.8374	84.259	75.964	83.485	28.113	40.6809	44.9396	49.7353	56.5617	69.0292	92.7305	104.494	101.609	92.7399	91.8625	91.8432	77.9213	105.933
MAGIC_192	23.7085	35.1309	58.9218	83.5768	104.745	97.3379	95.9515	95.4268	92.1038	29.1948	40.2578	45.4662	53.0815	62.999	76.8974	98.872	108.482	103.592	98.4457	100.97	95.2749	91.9531	89.5395
MAGIC_196	19.5425	24.8604	44.2774	55.109	66.6931	62.394	61.2116	60.8034	61.1174	22.3591	28.6276	33.9241	39.4476	46.1563	54.3194	62.6186	83.4574	73.8575	68.9749	66.1226	60.5118	58.7788	61.5456
MAGIC_216	28.7996	35.6373	51.033	66.2708	95.2299	94.3144	84.4534	82.9597	83.1615	25.9974	31.7995	37.1254	42.9827	51.2356	60.6754	68.8597	89.197	88.2799	86.8362	87.512	82.5594	79.4308	83.4522
MAGIC_221	10.3506	9.61494	37.1357	44.2327	55.2725	50.8841	48.0959	47.7594	49.3698	18.3012	19.7538	26.3258	33.8753	40.3067	48.3664	56.0188	56.3019	54.0714	53.1464	56.802	49.6771	51.762	52.8828
MAGIC_222	16.115	20.7096	35.0433	43.005	60.2629	57.4219	56.9712	54.566	55.0491	18.2192	23.7144	28.2373	33.4139	37.8319	46.7775	55.3621	61.174	58.6323	58.4442	57.7429	52.9472	53.1715	53.3171
MAGIC_226	15.1728	20.3888	40.8844	57.1192	67.5583	62.4586	66.8932	66.3986	64.4485	23.2851	24.4993	25.2995	34.4122	41.0431	50.5976	68.556	69.3951	63.3453	60.2488	62.1784	54.3631	52.372	61.7954
MAGIC_237	18.5156	33.7772	54.9397	88.1664	107.076	99.2723	87.5582	85.9238	86.6379	28.7804	38.6923	47.2921	55.4253	66.5754	87.7611	103.791	116.096	106.155	99.6405	102.067	101.958	94.0012	89.3702
MAGIC_238	7.96623	17.8244	52.5663	94.7851	110.252	100.367	93.4931	95.6337	94.4056	29.7802	32.1751	32.7578	44.3615	65.3328	88.7423	112.874	110.129	103.646	97.2322	105.887	97.6107	96.7869	104.486
MAGIC_242	19.7004	25.1673	45.5809	58.0215	86.3022	74.2744	67.9958	67.8907	65.8546	22.0579	30.2666	35.6888	45.9545	52.9598	63.8996	75.795	83.2256	81.2574	75.4288	76.2863	65.1726	61.9204	58.9226
MAGIC_263	21.3831	29.4464	49.8419	65.9678	98.1049	93.7904	88.2116	86.6076	85.1963	27.0432	34.9266	41.5115	48.6597	55.7598	66.802	82.1465	99.6033	98.1153	93.0826	94.6436	87.4998	86.4611	81.111
MAGIC_266	25.5516	30.3629	51.8898	63.8165	80.6713	82.2393	74.9456	74.748	74.7932	25.5665	29.6833	37.1786	43.5377	51.4708	61.3899	74.1146	83.0448	83.0156	80.0991	79.17	74.5728	74.6632	72.3631
MAGIC_268	22.5889	28.1139	49.7974	69.1528	93.6003	91.58	87.4659	87.6995	87.319	24.431	31.2868	38.908	48.1663	57.98	70.0844	81.9712	98.7825	94.8715	89.674	91.1573	81.8378	79.7794	82.3427
MAGIC_278	9.49078	13.0367	42.2462	55.9649	69.8828	76.9836	77.0231	82.7379	82.8176	21.3503	26.2882	31.2862	39.9359	47.2343	54.1439	65.8024	69.9329	71.4815	69.0886	69.5944	66.3128	68.6436	70.8879
MAGIC_282	21.7985	25.9563	36.9806	48.567	61.5833	81.1785	95.561	95.0287	95.5292	23.2433	30.5523	34.5087	40.8232	45.9038	52.1593	63.5233	67.6672	82.9021	93.3271	96.5853	97.6568	95.7743	95.657
MAGIC_299	23.1251	33.0681	52.924	65.835	70.845	70.0407	71.3366	64.7083	64.2412	26.7046	36.1149	37.9286	45.5645	53.6213	61.2797	72.0291	80.9456	86.236	77.4759	79.1685	76.9239	75.9411	76.667
MAGIC_300	14.5109	24.6525	54.5855	72.7146	92.6304	89.2035	85.7521	87.0667	84.0899	26.7828	34.9089	37.7878	53.5679	60.5047	77.5906	87.8084	103.743	95.8986	90.4879	93.1822	90.3242	82.9569	82.6296
MAGIC_301	26.3872	32.4993	58.0944	73.6128	92.5322	90.5386	82.7549	79.6764	83.5514	26.7603	31.5975	37.5572	44.2177	52.492	61.6949	72.3429	88.1916	86.525	84.5314	84.3628	78.7603	76.2136	74.8913
MAGIC_307	21.9311	27.0739	67.2651	99.5394	89.0657	88.7428	83.3832	83.9878	83.91	26.071	31.8975	33.8255	49.4841	64.5214	74.4322	96.2015	102.885	92.9209	91.4921	95.2528	81.658	77.3451	85.1505
MAGIC_310	36.548	43.6625	75.6966	92.9796	119.005	110.21	94.8669	94.4326	96.67	34.0942	43.329	44.0235	48.0436	55.8235	80.3457	99.896	109.376	116.952	112.159	114.383	98.0667	91.6328	97.6126
MAGIC_311	9.84764	19.2497	43.3908	70.648	61.109	53.018	53.0743	50.0393	50.2132	22.5264	28.2078	33.6676	43.9631	50.5878	60.9802	72.024	68.4006	59.0929	56.4947	56.8199	56.0078	53.0609	54.8967
MAGIC_314	18.1488	23.0482	38.7039	53.7262	71.1811	80.8378	98.0965	77.6083	92.4297	20.6388	27.4073	30.9464	41.0629	47.3238	58.003	70.4107	76.3901	77.7336	79.3259	81.9052	78.9549	77.5043	95.4849
MAGIC_322	9.56821	32.8785	67.721	88.6168	123.599	108.863	83.8289	78.1651	89.0158	26.5602	15.3423	35.3743	50.6092	64.9939	80.1186	102.147	118.2	112.794	107.87	108.9	93.8202	92.0813	81.7196
MAGIC_327	18.9692	22.7423	42.5392	56.8153	71.0285	69.2837	63.825	63.203	54.497	25.429	30.6826	36.7437	42.8947	49.9599	60.2673	76.4688	81.7848	73.6826	71.3537	70.2572	69.0861	68.7969	59.8471
MAGIC_334	9.64165	12.8248	37.1313	53.9719	75.5857	68.9352	67.4456	64.2914	64.7169	21.4289	26.3977	30.126	36.2381	44.2276	55.0919	74.217	79.3657	68.77	64.3278	64.4709	63.6166	46.8597	55.8537
MAGIC_338	18.7054	21.2378	46.5132	60.5671	81.1666	103.77	96.7709	95.0031	92.6945	21.1765	28.3133	32.7145	36.2865	44.5299	60.6853	72.9643	83.1228	92.6764	98.4968	99.122	83.139	89.5342	91.2914
MAGIC_342	15.5195	18.5925	50.8139	66.082	95.4025	87.3804	91.5104	82.5922	85.6794	25.4732	30.9975	21.7648	44.7746	53.6957	66.0503	91.5623	96.97	89.0047	84.8881	79.9507	84.1557	72.0848	93.6447
MAGIC_346	12.9818	12.1572	50.6203	64.3486	78.0254	77.4942	72.2528	73.4123	72.8077	27.5888	36.4468	41.0723	49.9954	59.1948	65.2805	87.9213	96.4666	90.3725	87.7359	90.3913	80.1815	74.2247	60.5886
MAGIC_351	13.1029	21.1824	53.2732	79.8933	79.2177	74.1295	71.3444	72.8968	72.7835	19.1301	28.5704	31.8855	53.6057	54.6574	65.9477	88.0497	84.2039	78.5677	77.5877	79.0722	74.968	73.8838	73.761
MAGIC_356	20.1082	26.0839	50.5671	70.746	78.089	75.1032	70.9721	70.3766	70.17	19.0985	24.0694	32.5289	47.2301	52.8139	64.3475	88.0163	86.4756	78.9261	78.154	80.2025	76.6031	71.516	72.8228
MAGIC_371	23.3667	30.0508	58.0009	77.697	106.427	96.3839	93.0056	91.4963	86.6686	27.0609	35.4736	44.2284	53.9709	61.7792	74.2836	93.2995	100.239	90.3685	85.8658	89.2363	90.645	82.155	94.985
MAGIC_376	22.4869	29.0535	60.7042	77.0565	107.494	106.854	97.8085	99.826	97.9034	22.1466	27.9253	36.6728	48.3912	58.6086	71.3045	84.1732	102.198	98.6683	94.8492	96.4907	90.6219	86.8982	85.6056
MAGIC_402	16.5916	34.9943	61.5221	76.6346	102.814	115.058	108.655	111.323	113.013	33.8322	44.4172	48.7507	62.3751	66.6582	80.5845	95.8977	109.262	113.595	119.719	118.439	89.064	111.902	99.2615
MAGIC_415	31.3894	37.5614	73.1546	93.2083	126.819	117.736	114.324	118.986	118.712	33.7063	38.7936	43.3908	56.8991	69.3638	84.8436	105.87	109.635	108.869	108.706	113.293	102.18	94.9135	101.066
MAGIC_419	10.1009	8.7492	63.0049	83.5199	92.7486	89.5689	84.7439	86.8422	85.9278	32.616	42.4227	51.7904	62.3587	71.1508	80.8098	94.1145	98.4133	93.692	91.6178	94.2469	88.4918	84.6134	87.442
MAGIC_421	25.507	35.9961	61.8269	82.7925	110.633	108.199	100.485	95.0354	92.1671	22.5029	33.1331	37.479	47.7049	58.3725	74.0751	90.3778	102.269	112.862	112.523	113.457	101.039	84.8938	88.7314
MAGIC_422	10.4368	15.1419	47.8889	72.0453	87.4088	97.941	94.3396	93.4317	94.1206	24.9393	29.9133	30.7354	50.4442	61.1603	74.9693	86.0645	96.7955	103.093	105.282	104.516	88.5378	97.9475	98.3034
MAGIC_424	25.1207	36.937	52.5543	65.864	89.2015	86.5742	81.8787	83.6885	82.0202	31.5777	44.8322	44.8694	52.3888	61.7191	72.5985	79.7079	95.6657	99.8812	93.446	94.7205	83.9237	92.2878	81.7421
MAGIC_439	17.2346	6.76231	65.8144	85.3111	81.46	68.8177	64.8119	70.3228	72.2935	26.095	20.5971	36.0184	54.8008	63.4743	72.6643	95.0418	92.6622	83.0589	77.6461	81.4465	73.1348	67.3531	72.3083
MAGIC_441	15.3393	16.5314	54.9871	79.6629	103.257	100.068	76.2531	62.3825	75.6021	28.093	30.8758	38.7934	49.0725	59.9535	75.7538	105.124	117.992	109.349	105.255	111.583	91.7118	82.5951	79.4981
MAGIC_446	19.3724	25.3654	41.2203	50.4318	66.0143	67.8961	70.355	68.7824	69.24	22.4962	30.995	35.6701	39.6002	44.6678	50.5693	57.3395	71.2114	67.6565	65.8508	72.2805	70.2513	68.5734	64.8304
MAGIC_447	19.2699	27.866	54.6518	74.4055	103.584	96.2818	91.2245	86.1372	89.152	27.2604	35.7519	38.9	47.2296	57.5096	70.1794	97.9803	104.298	95.6301	91.024	94.7771	87.2133	94.8887	76.6857
MAGIC_461	12.1611	14.2931	34.844	40.197	46.3001	52.4887	104.21	50.4549	101.979	18.8644	23.3089	28.3005	33.3445	36.203	41.1688	44.2457	43.7124	45.1588	47.6521	46.2023	42.6067	47.7432	90.6689
MAGIC_466	17.6842	23.2393	40.8184	48.0284	58.544	62.5015	88.4758	61.2019	77.7166	20.5986	27.8023	30.419	36.4315	40.3692	48.0442	56.6874	60.3357	60.8383	80.9809	84.3035	65.5945	80.0674	76.0963
MAGIC_467	18.5007	24.4057	44.1145	55.0739	68.1797	88.2586	81.1867	79.7977	81.2351	21.3106	30.0508	30.6654	33.9548	39.5084	47.6759	59.8309	61.0359	62.9562	65.6397	80.7732	66.1068	65.8016	82.7381
MAGIC_477	30.0877	39.3509	58.7429	74.054	90.1304	96.9858	90.2172	88.1338	82.7625	29.5176	38.3823	35.6028	43.2583	50.436	68.5261	84.4267	92.6035	100.532	95.1334	96.2959	83.374	78.2036	70.7365
MAGIC_482	20.4485	28.5404	51.7775	63.9996	79.2027	87.7087	85.3273	77.2902	77.6653	19.3932	23.114	28.1834	33.8032	40.7356	50.5239	64.2876	74.5562	86.8887	84.9661	83.5197	71.092	74.8625	81.4959
MAGIC_486	17.8907	22.4682	39.9303	52.1889	99.2172	92.3317	79.8182	78.714	78.1639	20.2374	23.243	27.2066	32.7206	37.3493	47.1243	58.8884	69.1114	72.8945	76.862	93.6445	82.2266	72.3288	89.3372
MAGIC_494	18.6977	30.4188	56.4472	81.5948	105.729	94.2314	81.0804	83.7015	85.4919	28.0787	32.7396	41.2077	52.1824	61.6453	75.8154	100.705	109.751	104.371	98.9195	106.701	104.914	92.635	75.1219
MAGIC_497	22.3112	28.5664	43.1219	48.7619	60.7954	67.4551	64.904	61.6583	61.5423	23.8815	30.6154	32.8239	39.0144	43.5467	50.8356	55.9601	65.8096	65.9966	64.781	65.7036	59.2113	63.8733	76.6069
MAGIC_503	20.3981	30.335	59.4496	76.1385	114.02	114.989	80.4932	88.9502	89.9595	25.6395	12.6589	11.647	51.1272	63.4899	77.2293	95.8099	113.891	116.943	110.572	111.79	89.4999	102.233	66.8888
MAGIC_516	14.628	31.2593	50.9762	63.9215	86.1095	95.1077	89.756	90.3397	94.7165	28.1782	45.2284	45.3676	53.978	60.9539	73.2885	85.9238	100.013	104.043	99.5657	102	93.6504	95.7006	91.6418
MAGIC_521	15.3299	17.4803	41.5318	58.313	66.2338	54.3804	45.796	46.3425	45.5914	21.3753	25.824	34.581	44.3241	51.8244	63.2126	74.2657	80.6461	71.859	96.9643	54.8958	47.0411	59.9634	96.15
MAGIC_524	9.51157	19.9999	40.7728	65.3437	70.7228	65.5416	61.1141	58.2954	59.4259	23.1674	29.4436	37.1881	45.9219	53.0876	69.784	83.1787	71.1306	58.1001	51.228	51.3926	57.0576	45.4412	54.1563
MAGIC_530	24.3752	30.0802	49.1827	68.412	87.6766	89.6042	91.6586	94.2955	93.6531	23.1047	27.3552	37.162	51.0504	58.7393	70.7579	82.7789	90.7614	96.5561	93.2341	92.6319	82.9872	82.065	88.356
MAGIC_533	20.1973	28.483	53.9522	70.4144	113.181	105.927	86.9331	85.5776	86.3482	28.7262	36.0067	42.4282	55.9498	60.9507	73.5685	90.3366	118.152	113.521	108.696	114.001	82.7621	76.8131	88.5675
MAGIC_534	23.3648	28.8025	50.3563	62.3758	96.2234	99.6304	71.2994	64.5767	92.9634	20.3165	27.6421	36.4788	44.9512	50.4473	57.1135	72.8827	95.6362	108.319	102.356	102.387	75.5354	91.4177	57.9153
MAGIC_547	25.5342	33.0509	53.6228	73.97	89.4293	86.0451	78.5475	78.8132	79.0258	21.1098	31.3358	31.5016	42.7835	51.5835	61.327	77.5469	83.8333	84.3256	78.8885	80.0097	79.5645	63.9627	70.2721
MAGIC_548	18.198	30.521	49.6517	67.9605	93.5661	86.3335	85.235	79.8344	75.8844	31.9168	40.2166	44.3489	52.4532	61.5211	72.3352	98.3736	101.588	87.9847	81.0711	78.9778	81.8769	63.6593	72.6727
MAGIC_551	10.5612	20.3539	54.5734	71.6085	116.054	107.661	90.1794	93.1746	90.3841	30.7806	37.0398	39.1272	54.0934	58.7688	71.587	89.0293	117.821	109.75	107.839	110.723	96.9212	88.4005	78.2328
MAGIC_552	22.016	29.3047	55.4962	72.6759	94.6423	94.0378	89.1901	87.4195	85.6792	22.9794	24.4272	29.9891	45.0281	56.8954	69.7729	80.9319	96.7886	109.839	102.343	102.139	90.7787	89.3665	87.2631
MAGIC_562	11.2823	20.3558	43.9438	63.0968	91.3555	96.6942	87.0932	88.8109	90.4341	27.7096	36.6625	36.4603	45.7178	52.1086	63.5834	75.3372	92.589	95.1061	91.8148	93.7172	76.9283	81.5453	81.4808
MAGIC_571	20.0874	27.1521	50.5756	70.2353	93.0847	86.6627	78.6734	78.7788	79.8256	26.4231	33.4063	39.2759	48.5638	57.9718	69.4096	90.6368	104.998	101.868	96.5525	97.4272	94.0393	75.3899	80.3104
MAGIC_573	24.2104	33.6128	56.4959	74.6998	110.828	126.116	88.549	106.242	108.066	28.7159	36.8351	44.6655	49.7229	57.341	71.5282	88.4398	103.91	118.262	120.548	120.935	104.784	95.446	81.8132
MAGIC_574	22.5561	29.5034	46.7335	57.8094	86.6419	86.5343	84.7139	83.5354	81.4901	23.4058	32.5684	37.9885	42.3607	49.8556	60.8374	70.1746	85.7759	85.5862	83.0725	82.9899	81.2035	76.0292	72.8762
MAGIC_584	23.1598	28.9291	42.6714	53.5564	64.3761	81.0879	74.1171	75.7566	73.8483	23.9151	30.6623	33.5516	40.5399	44.9165	52.3836	64.509	67.9672	73.3158	83.8261	90.39	74.42	92.6769	80.0192
MAGIC_587	7.43465	8.95596	53.0169	78.0678	99.5447	116.265	109.945	116.845	118.736	25.7988	34.313	21.1637	57.412	65.3517	87.1405	95.0611	103.217	123.67	121.642	122.365	107.074	116.448	114.882
MAGIC_591	16.5781	30.8741	55.0259	65.9534	87.241	95.1107	98.6988	87.4229	91.3807	21.7728	20.812	28.2814	44.235	51.9949	61.5173	68.6863	76.2379	79.8084	80.5233	82.2838	77.9093	74.6437	80.4546
MAGIC_592	13.8134	8.88863	57.5281	77.3619	71.74	65.7135	64.4768	65.8463	68.128	21.1615	3.85799	28.2587	50.7589	57.3467	69.6791	82.6904	81.5947	76.6195	77.6274	80.2031	67.1	97.0106	69.4029
MAGIC_603	20.8759	31.439	55.8466	73.5374	97.3513	91.7654	87.236	86.7233	84.9934	28.1385	40.369	44.6373	56.666	62.6871	77.7145	95.8675	106.346	96.7125	92.5875	95.4042	89.875	88.5761	86.9614
MAGIC_604	20.4456	29.3419	51.1005	65.4238	90.4036	86.8206	85.2177	84.4345	84.6561	22.842	24.5043	34.2413	46.2339	55.0684	69.2335	80.6185	89.7223	95.1399	91.6256	93.5955	85.6977	88.0058	88.7064
MAGIC_615	27.8473	38.0079	60.2333	89.7554	125.479	110.264	106.185	110.42	109.268	29.8544	37.3171	38.4167	51.1303	61.9894	79.7079	103.235	124.323	122.848	118.301	120.16	110.945	112.26	104.478
MAGIC_617	19.6363	24.8125	51.7738	72.4178	82.2338	72.8788	66.8447	65.608	66.7406	25.7538	33.2754	38.575	47.9094	53.2932	66.1222	80.6591	92.5255	80.332	72.0945	73.28	61.5734	63.5851	65.7602
MAGIC_622	34.881	40.7541	71.7472	90.0784	123.749	118.07	100.97	97.7587	101.922	37.9084	49.1108	52.5625	63.1161	74.5434	87.8036	105.709	118.291	120.571	115.451	121.223	94.1673	92.1457	93.2377
MAGIC_633	19.3497	24.4038	40.3404	53.0165	74.6347	78.9076	71.9852	72.2982	71.825	16.3675	19.6163	30.7827	34.9463	40.0747	51.5486	69.4164	77.4231	84.8192	86.0779	99.49	79.4218	73.2264	86.3039
MAGIC_636	28.1593	31.6288	57.1068	68.9617	79.3852	79.7531	76.6022	75.905	76.9695	29.0339	35.684	38.3432	44.1477	51.6378	65.3215	82.1983	86.8874	86.1025	83.8856	87.1088	79.8429	82.379	77.1338
MAGIC_646	12.9841	20.7762	40.7444	52.5055	67.4446	67.5335	89.1905	67.9525	67.725	21.7739	28.2984	32.8419	39.9086	44.7359	53.5181	57.7646	65.7434	83.5293	68.3975	70.7731	80.1208	83.9752	58.6058
MAGIC_654	19.0025	36.3998	52.6636	69.376	106.607	99.2174	88.5233	90.0757	92.9993	26.3947	37.1712	39.8996	47.18	52.7414	64.2305	85.1778	106.937	104.184	97.6387	98.1384	84.2308	81.5042	75.7515
MAGIC_668	16.2474	22.4089	45.0367	60.6424	73.7881	72.6654	67.8905	68.2583	67.0237	26.0887	31.2077	37.0686	40.505	46.6606	62.9992	75.1749	79.5717	75.5358	76.9495	78.4033	72.1924	80.5618	82.5478
MAGIC_671	27.2587	32.2451	46.5858	58.1646	78.1321	77.7288	73.8131	72.0303	74.6677	25.0216	29.7716	31.7402	37.6827	44.4286	54.6345	65.7309	75.5301	74.1405	74.8699	76.5045	68.0544	69.2945	71.4474
MAGIC_675	19.4275	25.7275	47.9269	59.5352	104.687	59.2873	54.7298	54.4579	52.9919	25.2817	31.8031	38.6721	41.6349	48.7921	56.5857	64.1685	76.0405	71.41	62.5288	64.1895	60.2423	63.5372	54.2624
MAGIC_681	28.0373	30.9666	45.2229	56.2962	75.5026	72.455	69.1004	68.9655	69.1917	25.9464	34.4774	39.0366	43.4076	50.7874	61.1818	66.3296	77.0666	80.1825	78.7659	80.896	71.6068	71.2027	70.8735
MAGIC_685	19.8572	24.7747	56.6072	79.0642	100.16	94.0699	85.2068	87.1105	83.4003	28.0289	36.0415	46.1164	56.5189	64.9466	76.6317	99.0072	109.63	97.5145	93.1303	95.6358	75.6765	71.3305	95.1109
MAGIC_691	13.9425	18.9932	47.407	62.9045	73.9798	75.7133	72.9229	72.398	71.4867	19.4775	25.773	28.6791	42.3508	52.2255	63.4214	73.0026	77.8397	73.9817	72.0957	73.8976	71.3493	74.8127	75.7366
MAGIC_692	8.75206	17.8951	43.8663	58.2666	60.9581	79.3924	72.823	69.3939	54.2669	19.3085	22.5487	32.0881	39.2143	45.4546	54.5126	66.3095	73.9323	67.0694	64.9511	64.9298	62.9278	61.7075	62.2101
MAGIC_693	15.1255	27.0075	51.3599	69.3876	105.738	86.471	70.7071	64.5805	61.6343	27.2072	35.8778	38.3186	43.98	53.2757	77.9423	96.1081	113.733	97.9641	87.3318	86.3239	81.7654	72.8338	53.4323
MAGIC_703	20.4052	30.1802	63.4531	90.287	113.078	91.276	78.278	70.3915	67.4095	27.8763	37.9381	44.3897	57.3753	71.9984	82.6216	111.786	126.012	111.329	102.34	109.077	94.5303	77.1458	75.1598
MAGIC_705	15.8152	22.9771	47.8233	69.6268	80.4499	68.4862	57.7261	57.909	57.9735	25.3654	31.826	38.6795	46.8065	54.5387	65.4856	77.8074	79.4538	74.5586	73.271	76.3205	67.3712	65.3896	65.5342
MAGIC_712	21.5818	27.8379	43.7059	52.9896	67.1318	83.5232	84.6811	82.1249	84.7729	26.359	34.2323	37.822	46.0575	50.3227	60.1028	68.4553	71.8651	78.722	84.7511	83.9357	77.4405	86.9932	83.9073
MAGIC_718	24.4751	29.1058	47.0366	58.2163	79.5292	89.9084	84.1515	83.9716	84.5181	27.9976	38.9847	42.9596	47.123	54.9261	66.46	78.9358	91.9575	94.2156	95.0136	96.559	89.1478	87.9341	88.3781
MAGIC_722	22.1155	31.6385	56.2424	70.4721	93.3159	85.5036	78.5933	76.709	79.7173	26.3285	36.1109	41.9388	49.4497	57.2083	69.22	83.0688	93.9138	85.4698	81.4987	83.4627	78.6695	68.8892	70.5614
MAGIC_736	15.9836	26.1646	47.3059	61.4769	91.3528	91.5314	82.0435	81.049	81.3749	25.5264	33.7181	42.6649	51.3632	59.5886	71.4315	85.6081	107.101	102.811	95.594	91.5014	81.0432	80.3556	90.266
MAGIC_742	27.4883	32.9714	58.6977	71.3409	89.2519	95.1479	92.0671	92.2411	91.5552	26.0359	34.2726	39.3715	46.2673	52.8847	65.9872	79.0846	88.1542	95.6558	94.3302	96.6074	87.8014	89.2935	85.961
MAGIC_743	14.1296	16.1755	35.6472	53.2818	74.2094	103.134	100.665	99.2569	97.6212	23.786	28.5671	33.325	42.5526	47.439	58.713	73.934	86.0977	106.794	105.812	105.507	99.1297	95.2448	95.4054
MAGIC_751	11.1979	18.3197	46.5248	61.0666	75.1371	73.9323	72.5452	69.5892	69.3966	10.8879	12.3652	5.41763	37.7934	47.2223	61.9671	70.3621	76.6911	70.973	68.2529	68.4341	65.2956	66.2903	65.6109
MAGIC_774	21.0573	27.3443	48.163	60.7471	76.2131	73.2277	70.8014	67.2331	68.0376	24.9388	32.5617	41.0088	44.898	51.3449	60.4078	70.9244	94.4389	84.5228	77.7353	77.3209	64.5721	64.1802	60.745
MAGIC_777	21.6059	27.9503	50.4633	63.0596	89.9071	91.9081	79.1674	82.2674	81.7743	28.1832	38.4657	41.2628	44.9608	55.2031	68.5299	80.7316	89.8495	99.7744	93.9129	85.7763	61.2101	64.0621	62.6474
MAGIC_781	20.4741	33.7168	64.9851	94.0781	107.755	101.418	93.9379	92.0534	94.2047	31.1861	41.7482	45.6711	42.584	71.5513	88.8475	109.345	112.091	104.624	100.084	104.873	95.1725	93.119	81.0688
MAGIC_783	22.0716	26.1953	59.6577	86.9518	104.808	100.141	96.1086	97.0867	98.0974	24.6046	32.4236	41.572	49.4421	57.1121	82.2796	100.795	113.995	100.411	99.0314	105.241	99.0137	91.1076	95.3384
MAGIC_788	27.3493	33.7534	60.9808	84.2295	112.002	105.654	104.946	105.681	103.363	27.3512	36.5576	44.4527	50.8356	62.2395	76.2344	92.9981	114.997	108.732	101.822	103.865	91.5583	84.3355	98.8976
MAGIC_794	10.788	24.7389	51.104	76.9234	78.805	75.2855	74.2012	72.5302	72.0076	27.457	34.993	35.6678	45.9602	57.546	75.6321	87.9602	87.2595	80.7947	79.9234	84.952	80.9551	79.6991	81.633
MAGIC_795	14.7457	17.8354	45.6642	58.218	83.1594	76.1417	70.66	69.3275	69.2251	24.2746	27.1864	36.6613	40.7026	46.7115	56.8909	73.1651	74.28	75.0574	75.4368	79.3369	73.6757	72.0045	73.0875
MAGIC_824	14.2942	11.6816	54.3795	79.4746	101.973	86.8423	74.04	72.7283	65.6797	30.4657	41.6353	49.8037	58.2989	66.7585	80.0646	101.659	111.567	97.9139	92.3578	95.2072	88.8062	85.8927	92.4334
MAGIC_832	22.7779	27.9217	56.115	76.8032	92.8007	87.1143	71.291	69.5251	68.7056	31.267	36.3838	43.0941	58.5001	64.5014	74.5241	98.5918	103.28	92.1953	85.8093	92.2119	82.6078	81.955	78.0348
MAGIC_836	17.3544	25.3401	48.3265	66.8331	91.5024	86.1481	84.926	84.1387	84.057	25.5493	34.1854	40.6591	50.5146	55.335	66.596	89.3925	99.4831	92.0469	84.7376	91.9012	91.9825	78.0014	80.5311
MAGIC_845	18.5255	25.3181	51.778	73.0976	93.914	78.4956	74.6031	72.5721	75.0515	31.4671	42.5207	48.3252	56.7003	67.296	80.5454	96.8645	96.8996	87.948	83.0349	95.9759	80.2183	71.9658	87.9326
MAGIC_851	16.0887	21.8584	51.6077	77.3251	97.3528	92.2846	86.0254	87.995	85.9756	31.0442	35.5566	45.4786	59.137	66.0286	78.57	100.065	112.703	103.341	98.785	100.023	89.2019	80.0125	86.7754
MAGIC_853	8.33645	12.4157	46.5626	76.3926	74.5375	71.1376	69.0495	69.0275	70.4578	3.86276	3.26042	1.36318	17.9096	36.8227	61.2415	79.0302	80.0819	73.3204	70.9827	73.7209	70.1864	70.1326	67.9987
MAGIC_854	16.1667	35.3682	55.7861	72.6524	103.145	98.0419	101.362	102.954	101.777	33.1547	46.2727	51.5465	59.2602	62.5912	76.9926	90.0356	113.05	103.59	99.2002	103.241	102.503	98.7568	95.4748
MAGIC_874	18.7414	25.4158	42.9047	62.2938	82.0606	77.2259	73.7211	73.925	71.6902	24.683	32.8182	36.1048	42.6584	49.9445	63.994	79.5572	91.0618	87.5591	83.0572	84.0271	79.0579	80.0846	71.6919
MAGIC_876	28.887	33.6781	57.6275	74.5682	106.495	103.175	77.9001	68.1274	78.6266	25.8951	32.412	41.0688	51.2112	60.0847	72.7676	84.0754	103.473	99.5523	98.0391	100.366	71.1113	61.8484	57.8011
MAGIC_881	20.0542	22.5851	32.1878	42.5758	58.5373	77.1513	91.1201	89.1081	89.7774	18.9404	23.2698	28.126	33.7374	37.5696	44.6386	54.8428	61.7237	67.2844	86.1403	97.3185	89.3856	89.0667	89.0682
MAGIC_882	21.3181	26.5593	42.9028	59.2632	74.2958	99.2453	93.8381	95.4552	97.8373	22.2126	28.1986	34.1761	40.4203	45.9721	57.8104	72.4001	76.7458	89.2256	105.945	107.917	99.1978	98.04	95.5032
MAGIC_884	28.5706	41.7233	58.4373	73.2698	106.406	103.465	95.7142	94.0508	94.7691	31.0053	40.4455	45.5624	55.7198	63.6929	73.8804	84.2588	96.2831	106.577	107.317	111.885	101.784	100.291	92.1991
MAGIC_901	18.5825	27.7512	48.6868	63.8655	70.665	75.2924	76.0981	73.3025	73.0406	25.9769	30.6581	35.8131	44.8729	50.9333	60.3624	69.3924	76.35	71.7909	70.7668	72.6997	68.9291	68.8189	70.8862
MAGIC_902	7.11975	9.51309	59.9398	79.2316	90.9189	86.6243	85.7485	83.2132	84.1221	28.0283	39.5388	36.8395	50.86	61.2419	72.1575	88.3715	94.2459	97.0264	87.2921	88.7461	80.2902	77.1523	81.2725
MAGIC_903	11.6041	12.9227	46.5967	66.5016	74.482	74.003	77.1875	72.7253	74.2474	24.6122	30.7312	38.1838	47.1781	54.6389	67.7912	81.3448	83.1625	79.491	79.208	82.2456	80.32	78.1042	81.3272
MAGIC_911	14.0516	17.4334	46.3953	68.0952	95.2314	88.1027	81.0678	79.7091	82.6557	28.6913	36.536	40.7513	47.6707	53.7373	62.2683	78.8921	100.921	92.2895	87.9221	88.3226	98.5695	79.248	71.3539
MAGIC_913	13.6925	20.8311	44.6756	60.3605	82.0251	75.0814	61.2484	60.9192	62.0493	23.5741	28.179	36.3688	44.7205	50.6474	60.334	75.5671	81.4785	76.4969	74.4783	77.6793	73.8546	73.2311	68.5631
MAGIC_933	14.0755	19.8008	57.7305	70.9644	81.3469	78.0348	75.5203	74.4925	74.6056	22.5893	29.4781	32.8161	46.4352	55.3585	66.4503	79.4144	82.6036	77.6823	75.0475	78.2486	71.892	70.9501	72.9586
MAGIC_935	21.8924	28.7323	54.319	77.8595	95.2911	95.9282	93.3336	91.9634	92.1459	21.7924	25.135	33.2617	48.0431	60.113	72.6549	84.306	99.5932	104.48	95.9002	95.7264	90.1905	90.4963	90.4478
MAGIC_937	19.9839	23.4613	59.0322	79.2501	82.6239	82.4556	75.1373	73.8703	73.8087	26.0481	24.8816	38.7548	49.0566	57.3225	72.8493	86.0476	81.0335	76.4162	73.0446	76.055	68.8723	65.1096	72.1039
MAGIC_942	17.9134	21.7123	52.244	66.3982	72.5317	66.7595	58.3136	58.6586	57.666	21.5275	25.4057	35.3455	40.2733	49.115	58.539	67.9426	72.1737	69.8952	69.1921	68.4042	66.7782	67.8686	64.9429
MAGIC_943	18.3844	29.9627	60.2219	79.1965	83.5522	81.6196	76.9846	75.5762	72.0064	28.3337	32.6698	39.1233	51.3487	59.8032	68.0582	77.7811	82.0761	75.3424	72.6755	72.0158	70.8635	59.4328	61.776
MAGIC_944	15.2748	22.9805	53.7743	69.6173	81.4539	67.5257	66.021	63.1382	64.3646	26.2459	33.4789	40.1608	49.1917	57.7467	68.6024	78.2408	82.5436	75.5707	72.5492	71.4937	69.9251	73.6692	67.4877
MAGIC_951	15.5182	20.6596	43.9499	60.886	79.3688	112.423	99.8011	105.252	102.453	24.2786	29.0188	32.2964	46.4615	52.7697	60.3071	76.0855	86.5767	101.702	112.18	114.371	70.6442	107.436	95.3964
MAGIC_952	21.0945	33.9441	61.2946	86.8135	100.891	94.9436	88.3701	91.7166	87.3142	26.2651	35.7302	42.3403	52.0456	63.7449	75.3735	96.8859	109.401	100.287	94.3268	98.1554	84.4778	65.8035	77.0536
MAGIC_956	5.08327	9.04331	55.743	75.453	78.6184	75.5016	74.7341	74.5518	74.4705	23.8941	33.2758	43.7925	56.4993	65.151	77.9503	92.0225	94.8292	88.01	83.868	88.8573	83.0404	79.2036	80.9011
MAGIC_969	20.9337	25.684	42.5634	55.8907	78.3604	77.4313	69.7746	65.9327	66.1369	20.5057	25.3366	32.9651	40.9159	46.1067	58.6908	74.8047	85.6888	87.8918	80.9994	83.7349	82.373	68.269	70.7258
MAGIC_971	7.58724	6.7543	55.9654	77.3718	83.194	84.1351	80.411	80.1626	77.1976	21.7188	34.3441	43.5825	54.8742	59.9585	71.619	91.4478	92.7282	84.6155	84.194	83.1163	79.8353	76.3693	76.8066
MAGIC_973	19.2419	29.6389	57.399	74.0477	90.078	86.5776	82.1484	83.798	82.794	26.5694	35.5162	38.7711	54.6917	63.9528	72.0194	93.675	102.209	95.7043	92.131	92.803	85.6607	82.5628	84.012
MAGIC_974	16.9836	28.2234	57.6582	75.2848	99.5745	93.7258	79.2013	82.2521	81.6946	30.8012	41.7524	53.1265	59.9165	66.9132	75.7942	100.103	102.473	97.3631	89.7062	94.2604	82.642	69.8469	76.8303
MAGIC_982	17.9186	23.8997	48.8943	62.8563	76.8177	85.4307	76.7687	83.3136	87.9747	21.4806	30.8874	32.3612	41.1175	47.2548	61.3668	73.0848	81.4257	86.4357	89.5485	92.0265	70.6062	99.1938	101.247
MAGIC_994	18.3924	25.3189	44.8351	55.3804	72.0642	83.127	94.5665	85.0109	85.5646	25.3683	29.5074	34.7498	42.0031	48.2487	56.0537	70.7752	78.5709	92.9516	88.9633	92.7668	74.6794	66.5751	74.0343

## Sheet: SupData2
Supplementary Data 2. Haplotype data of JAM lines at each qCH QTL. Haplotype patterns are similar between qCH1-2 and qCH1-3, qCH5-1 and qCH5-2, and qCH10-1 and qCH10-2.
Line	qCH1-1	qCH1-2	qCH1-3	qCH1-4	qCH2	qCH3	qCH5-1	qCH5-2	qCH7	qCH10-1	qCH10-2
MAGIC_003	TC	HO	HO	MI	AK	BE	BE	BE	BE	RU	MI
MAGIC_010	SU	TK	TK	RU	TK	AK	MI	MI	BE	MI	RU
MAGIC_011	HO	AK	AK	AK	AK	HO	SU	SU	AK	MI	MI
MAGIC_017	HO	AK	AK	AK	AK	HO	MI	MI	AK	MI	MI
MAGIC_021	HO	HO	BE	BE	MI	TK	HO	BE	HO	HO	BE
MAGIC_027	AK	HO	HO	BE	RU	HO	AK	AK	BE	BE	BE
MAGIC_032	MI	HO	MI	MI	TK	BE	AK	AK	RU	RU	MI
MAGIC_043	HO	BE	BE	BE	MI	HO	HO	HO	TC	HO	HO
MAGIC_053	AK	HO	RU	HO	TC	BE	TK	TK	HO	HO	HO
MAGIC_060	BE	HO	HO	TC	MI	HO	HO	SU	HO	AK	HO
MAGIC_068	HO	AK	AK	MI	SU	SU	TK	AK	TK	HO	HO
MAGIC_071	SU	RU	BE	BE	MI	SU	BE	BE	MI	HO	HO
MAGIC_072	SU	MI	HO	BE	MI	BE	BE	BE	HO	AK	AK
MAGIC_074	SU	RU	BE	BE	MI	SU	MI	MI	HO	BE	BE
MAGIC_083	SU	AK	AK	AK	TC	TC	TK	SU	MI	AK	HO
MAGIC_084	TC	TC	TC	TC	AK	HO	AK	AK	RU	TC	TC
MAGIC_085	SU	SU	SU	AK	AK	HO	TK	SU	MI	AK	HO
MAGIC_092	RU	HO	HO	HO	MI	AK	AK	AK	HO	AK	AK
MAGIC_100	AK	BE	BE	BE	BE	AK	AK	AK	BE	BE	BE
MAGIC_111	HO	MI	MI	MI	MI	BE	AK	AK	AK	MI	MI
MAGIC_114	HO	AK	MI	MI	BE	BE	TK	TK	AK	MI	MI
MAGIC_116	BE	MI	HO	MI	BE	BE	AK	AK	AK	SU	SU
MAGIC_124	HO	AK	AK	BE	MI	AK	AK	AK	BE	SU	SU
MAGIC_127	HO	BE	BE	BE	MI	SU	AK	AK	MI	MI	SU
MAGIC_128	BE	BE	BE	BE	MI	TC	AK	AK	MI	RU	MI
MAGIC_131	AK	TC	TC	TC	HO	MI	RU	RU	HO	AK	HO
MAGIC_133	BE	TC	TC	TC	HO	MI	MI	MI	MI	HO	HO
MAGIC_141	TK	BE	BE	BE	SU	MI	BE	BE	MI	TC	TC
MAGIC_151	SU	HO	HO	TC	TK	SU	HO	HO	HO	MI	TC
MAGIC_153	SU	TC	TC	MI	TK	SU	HO	HO	HO	TC	TC
MAGIC_154	SU	TC	HO	TC	SU	HO	HO	HO	HO	TC	TC
MAGIC_166	AK	BE	HO	RU	HO	BE	MI	MI	HO	TK	TK
MAGIC_192	HO	RU	RU	RU	RU	HO	AK	AK	HO	AK	AK
MAGIC_196	HO	RU	RU	HO	AK	TK	AK	AK	HO	TC	AK
MAGIC_216	HO	HO	HO	AK	HO	RU	MI	MI	HO	RU	RU
MAGIC_221	TK	AK	AK	TK	MI	TC	BE	BE	MI	MI	MI
MAGIC_222	TK	TC	TC	HO	BE	AK	AK	AK	MI	RU	MI
MAGIC_226	TK	HO	HO	HO	TC	AK	AK	AK	MI	MI	MI
MAGIC_237	RU	HO	HO	RU	RU	TK	BE	BE	AK	HO	HO
MAGIC_238	RU	AK	AK	RU	RU	TK	BE	BE	HO	HO	HO
MAGIC_242	AK	TK	TK	BE	BE	RU	AK	AK	HO	AK	AK
MAGIC_263	BE	MI	HO	TC	TC	HO	TK	TK	TC	MI	MI
MAGIC_266	BE	MI	HO	MI	TC	HO	MI	MI	MI	MI	MI
MAGIC_268	BE	TC	TC	TC	MI	SU	MI	MI	TC	TC	TC
MAGIC_278	AK	AK	AK	AK	AK	SU	BE	BE	HO	TC	MI
MAGIC_282	TK	TC	TC	TC	TK	TK	RU	RU	RU	RU	TC
MAGIC_299	HO	HO	HO	MI	MI	AK	HO	HO	RU	MI	MI
MAGIC_300	HO	HO	HO	BE	SU	MI	HO	HO	HO	SU	SU
MAGIC_301	TC	TK	TK	MI	RU	MI	TK	TK	RU	AK	RU
MAGIC_307	HO	HO	HO	BE	HO	HO	HO	TK	SU	MI	MI
MAGIC_310	TC	HO	HO	TC	HO	MI	AK	RU	HO	AK	AK
MAGIC_311	SU	AK	AK	MI	AK	AK	BE	BE	BE	HO	RU
MAGIC_314	HO	MI	MI	MI	BE	AK	BE	BE	RU	RU	RU
MAGIC_322	RU	RU	RU	RU	TK	TK	AK	AK	HO	RU	RU
MAGIC_327	TK	RU	RU	HO	HO	HO	AK	AK	HO	RU	RU
MAGIC_334	RU	HO	HO	BE	BE	BE	HO	SU	AK	HO	HO
MAGIC_338	RU	HO	HO	BE	SU	HO	SU	SU	AK	HO	MI
MAGIC_342	SU	AK	HO	TC	MI	AK	BE	BE	TK	AK	AK
MAGIC_346	SU	HO	HO	TC	MI	BE	AK	AK	MI	HO	AK
MAGIC_351	RU	BE	BE	TC	TC	TK	BE	RU	TC	AK	AK
MAGIC_356	BE	RU	TC	TC	SU	TK	RU	RU	TC	AK	AK
MAGIC_371	BE	BE	BE	BE	MI	HO	BE	BE	MI	TC	TC
MAGIC_376	BE	BE	BE	BE	MI	HO	BE	BE	SU	AK	SU
MAGIC_402	AK	HO	HO	HO	HO	RU	HO	HO	HO	MI	MI
MAGIC_415	BE	HO	HO	RU	TK	HO	TK	TK	BE	HO	HO
MAGIC_419	TK	HO	HO	RU	HO	HO	TK	TK	TC	TK	TK
MAGIC_421	BE	TK	BE	BE	AK	HO	HO	HO	RU	AK	HO
MAGIC_422	BE	TK	AK	AK	TC	TK	HO	HO	RU	AK	TK
MAGIC_424	RU	RU	RU	MI	AK	TK	HO	HO	TK	HO	HO
MAGIC_439	TK	AK	AK	TC	SU	AK	HO	AK	BE	BE	BE
MAGIC_441	BE	BE	RU	RU	TC	AK	RU	RU	HO	TK	TK
MAGIC_446	HO	SU	SU	AK	MI	BE	SU	RU	HO	MI	MI
MAGIC_447	AK	HO	HO	AK	HO	HO	RU	RU	TK	MI	HO
MAGIC_461	AK	MI	MI	MI	AK	BE	TC	TC	HO	RU	MI
MAGIC_466	AK	MI	MI	MI	TC	AK	BE	BE	HO	MI	MI
MAGIC_467	AK	MI	MI	MI	AK	HO	BE	TC	HO	MI	RU
MAGIC_477	SU	AK	AK	AK	MI	HO	MI	MI	MI	MI	MI
MAGIC_482	RU	AK	AK	AK	AK	AK	RU	RU	TC	MI	MI
MAGIC_486	RU	HO	AK	TK	AK	AK	MI	MI	TK	TC	TC
MAGIC_494	TC	HO	HO	AK	HO	MI	HO	HO	BE	MI	AK
MAGIC_497	MI	HO	HO	AK	HO	AK	RU	RU	BE	MI	MI
MAGIC_503	BE	BE	BE	BE	AK	AK	RU	RU	HO	HO	HO
MAGIC_516	TC	HO	HO	TC	BE	MI	RU	BE	TC	BE	BE
MAGIC_521	SU	TC	TC	TC	BE	HO	AK	AK	RU	HO	BE
MAGIC_524	SU	TC	TC	TC	BE	AK	MI	MI	MI	HO	BE
MAGIC_530	TK	TC	TC	TC	HO	SU	RU	RU	RU	HO	HO
MAGIC_533	SU	TK	TK	TC	BE	RU	AK	AK	MI	TC	RU
MAGIC_534	BE	TK	TK	TC	AK	RU	RU	TK	RU	TC	RU
MAGIC_547	AK	AK	AK	BE	BE	SU	HO	HO	BE	RU	TC
MAGIC_548	AK	BE	BE	BE	MI	BE	HO	HO	BE	MI	HO
MAGIC_551	RU	HO	TC	TC	BE	BE	TK	TK	RU	AK	TK
MAGIC_552	RU	TC	TC	TC	HO	BE	TK	TK	HO	AK	AK
MAGIC_562	AK	AK	AK	MI	MI	HO	MI	TC	HO	TC	TC
MAGIC_571	AK	TC	TC	TC	MI	SU	AK	HO	BE	TC	TC
MAGIC_573	SU	HO	HO	TC	BE	HO	AK	HO	BE	AK	AK
MAGIC_574	AK	HO	HO	MI	MI	SU	AK	HO	BE	TC	TC
MAGIC_584	MI	RU	RU	AK	MI	SU	BE	BE	HO	AK	AK
MAGIC_587	SU	RU	AK	RU	HO	SU	AK	AK	HO	HO	TK
MAGIC_591	SU	RU	RU	AK	TC	AK	AK	AK	HO	AK	TK
MAGIC_592	AK	TC	TC	TC	TK	AK	AK	AK	BE	BE	BE
MAGIC_603	BE	HO	BE	BE	AK	MI	BE	BE	HO	MI	MI
MAGIC_604	BE	BE	BE	BE	BE	RU	BE	BE	MI	BE	BE
MAGIC_615	MI	RU	RU	RU	TK	RU	TK	TK	HO	TK	TK
MAGIC_617	HO	RU	RU	MI	BE	SU	TK	TK	BE	MI	HO
MAGIC_622	TC	RU	RU	RU	RU	AK	MI	MI	RU	BE	BE
MAGIC_633	AK	AK	AK	AK	AK	HO	BE	BE	HO	HO	BE
MAGIC_636	TC	RU	TK	TK	BE	SU	BE	BE	HO	MI	MI
MAGIC_646	HO	HO	HO	AK	TK	AK	BE	BE	TK	TC	TC
MAGIC_654	AK	AK	AK	AK	AK	AK	BE	RU	BE	TC	TK
MAGIC_668	MI	TC	HO	AK	BE	AK	BE	BE	TK	MI	MI
MAGIC_671	MI	HO	HO	MI	BE	TK	RU	SU	AK	MI	MI
MAGIC_675	BE	HO	HO	MI	BE	TK	AK	RU	MI	MI	MI
MAGIC_681	HO	HO	HO	MI	TK	BE	SU	SU	MI	MI	MI
MAGIC_685	HO	TC	TC	RU	TK	AK	AK	AK	BE	MI	MI
MAGIC_691	BE	MI	MI	MI	TK	SU	TC	TC	TC	MI	RU
MAGIC_692	HO	MI	MI	MI	TK	SU	TC	TC	TC	RU	RU
MAGIC_693	TK	MI	TK	MI	TK	HO	BE	BE	HO	HO	RU
MAGIC_703	RU	RU	RU	RU	TC	SU	HO	HO	HO	HO	HO
MAGIC_705	RU	AK	HO	BE	TK	HO	AK	AK	HO	HO	HO
MAGIC_712	TK	TC	BE	HO	SU	SU	RU	RU	HO	HO	HO
MAGIC_718	SU	TK	BE	BE	SU	SU	TK	TK	HO	HO	HO
MAGIC_722	AK	RU	TC	TC	TC	MI	AK	AK	TC	AK	AK
MAGIC_736	BE	TK	TC	TC	AK	SU	AK	HO	HO	RU	RU
MAGIC_742	BE	BE	BE	BE	SU	AK	TC	TC	HO	HO	HO
MAGIC_743	MI	BE	BE	BE	TC	HO	AK	AK	RU	AK	HO
MAGIC_751	SU	AK	AK	TC	HO	AK	AK	TK	RU	TK	TK
MAGIC_774	HO	HO	HO	HO	HO	AK	RU	RU	HO	BE	BE
MAGIC_777	HO	TK	TK	TC	SU	MI	TK	TK	RU	RU	RU
MAGIC_781	TC	RU	RU	RU	RU	HO	MI	MI	TC	TC	TC
MAGIC_783	TC	RU	RU	RU	RU	HO	MI	MI	TC	TC	TC
MAGIC_788	HO	RU	RU	RU	RU	HO	MI	MI	TC	TC	TC
MAGIC_794	HO	BE	BE	BE	TK	AK	AK	TK	BE	MI	MI
MAGIC_795	HO	AK	AK	AK	TK	BE	AK	TK	HO	MI	MI
MAGIC_824	HO	RU	RU	RU	TK	AK	HO	HO	HO	HO	HO
MAGIC_832	HO	TC	TC	TC	SU	AK	BE	HO	TC	HO	SU
MAGIC_836	HO	BE	BE	BE	HO	MI	AK	TK	TC	HO	SU
MAGIC_845	AK	RU	RU	RU	AK	SU	SU	SU	BE	MI	MI
MAGIC_851	TK	MI	MI	TC	RU	BE	MI	HO	BE	TC	TC
MAGIC_853	MI	AK	AK	HO	BE	BE	AK	AK	AK	MI	TC
MAGIC_854	HO	MI	HO	TC	HO	TC	AK	TK	HO	HO	HO
MAGIC_874	BE	MI	BE	HO	MI	AK	MI	TK	HO	MI	MI
MAGIC_876	HO	TK	BE	BE	BE	TC	MI	MI	BE	BE	BE
MAGIC_881	AK	TC	TC	TC	HO	AK	AK	AK	TK	AK	AK
MAGIC_882	AK	HO	HO	AK	TK	AK	SU	SU	HO	AK	AK
MAGIC_884	RU	TC	TC	BE	TK	TK	MI	MI	TK	AK	AK
MAGIC_901	TK	AK	AK	AK	TK	SU	TK	TK	BE	MI	BE
MAGIC_902	HO	AK	AK	AK	TK	SU	TK	TK	BE	MI	MI
MAGIC_903	TK	AK	AK	AK	TK	SU	TK	TK	BE	SU	SU
MAGIC_911	SU	HO	AK	AK	AK	AK	SU	SU	MI	MI	MI
MAGIC_913	SU	HO	HO	HO	AK	AK	SU	SU	AK	MI	MI
MAGIC_933	AK	MI	MI	MI	HO	HO	AK	AK	HO	MI	MI
MAGIC_935	AK	MI	MI	MI	HO	HO	HO	HO	SU	AK	AK
MAGIC_937	AK	MI	MI	MI	HO	HO	HO	AK	SU	MI	MI
MAGIC_942	BE	HO	HO	MI	BE	RU	RU	RU	HO	MI	TC
MAGIC_943	BE	RU	RU	MI	HO	AK	AK	AK	HO	MI	MI
MAGIC_944	BE	RU	RU	MI	HO	BE	MI	MI	HO	MI	MI
MAGIC_951	AK	AK	AK	BE	HO	HO	TK	HO	MI	MI	MI
MAGIC_952	TC	TC	TC	TC	HO	AK	AK	AK	BE	BE	BE
MAGIC_956	HO	TC	TC	TC	HO	AK	AK	AK	BE	BE	BE
MAGIC_969	HO	HO	BE	TK	MI	TK	SU	SU	TC	MI	RU
MAGIC_971	HO	AK	AK	BE	TK	AK	AK	AK	BE	TC	TC
MAGIC_973	TC	BE	BE	BE	HO	AK	AK	AK	MI	BE	BE
MAGIC_974	TC	TC	TC	TC	HO	AK	TC	TC	BE	BE	BE
MAGIC_982	SU	AK	AK	AK	MI	HO	MI	MI	MI	MI	MI
MAGIC_994	MI	BE	BE	MI	TK	AK	BE	BE	RU	AK	RU

## Sheet: SupData3
Supplementary Data 3. The number of haplotype at each qCH QTL.
Haplotype	qCH1-1	qCH1-2	qCH1-3	qCH1-4	qCH2	qCH3	qCH5-1	qCH5-2	qCH7	qCH10-1	qCH10-2
AK	28	28	29	26	23	43	46	38	11	28	19
BE	26	19	27	35	23	20	27	25	30	14	19
TC	13	23	24	37	13	5	5	7	17	21	21
MI	9	18	13	32	28	12	22	19	23	49	43
SU	24	2	2	0	12	26	9	13	4	4	8
TK	14	11	8	4	26	14	19	23	9	5	10
HO	36	40	42	12	30	37	22	23	54	30	28
RU	15	24	20	19	10	8	15	17	17	14	17

## Sheet: SupData4
Supplementary Data 4. Haplotype effect on CH at each qCH QTL in 2018 and 2019.
			Haplotype
QTL	Year	DAT	AK	BE	TC	MI	SU	TK	HO	RU
qCH1-1	2018	33	18.1913	20.646	22.7967	18.5191	17.443	16.8007	18.5161	17.5031
qCH1-1	2018	39	24.8204	27.3207	31.3034	24.7517	24.1349	20.1208	23.7462	26.7418
qCH1-1	2018	54	48.8496	53.4359	60.3971	46.4758	50.3298	47.0179	50.8812	52.0207
qCH1-1	2018	68	64.9545	70.1904	80.5445	62.2559	67.4352	62.7731	67.9167	72.0827
qCH1-1	2018	83	83.7001	92.799	99.4574	77.3673	85.3986	77.0089	84.0344	95.327
qCH1-1	2018	97	85.8212	88.6462	95.5046	81.9221	86.8607	76.5439	82.6091	90.7303
qCH1-1	2018	113	84.6422	81.3076	86.6217	80.1165	81.2904	74.9677	78.5823	81.7275
qCH1-1	2018	118	80.7769	79.4481	86.8855	78.8004	80.2406	74.4151	76.2474	80.049
qCH1-1	2018	127	84.0444	80.5004	88.0464	78.6108	81.1863	73.8652	75.9373	80.0642
qCH1-2	2018	33	15.5267	19.2668	19.0372	16.9729	NA	21.5964	19.5166	20.2085
qCH1-2	2018	39	20.4811	25.7556	24.9202	23.5471	NA	28.3266	26.3501	28.0142
qCH1-2	2018	54	48.9097	52.3583	49.1051	47.4023	NA	53.7253	52.1969	55.3903
qCH1-2	2018	68	66.6602	70.8446	65.938	62.2297	NA	70.7231	68.9465	74.424
qCH1-2	2018	83	80.765	92.8196	81.8328	77.6031	NA	95.3893	89.695	93.7885
qCH1-2	2018	97	80.2917	91.3432	82.3813	79.3067	NA	95.1951	87.3074	89.7483
qCH1-2	2018	113	75.8905	84.8438	79.6132	81.6421	NA	83.3603	80.8061	84.4064
qCH1-2	2018	118	75.2852	83.2089	78.7559	73.8075	NA	80.7631	80.1917	82.5409
qCH1-2	2018	127	75.4151	83.7986	78.6084	77.5118	NA	84.6971	80.4135	82.7291
qCH1-3	2018	33	14.9098	19.6117	18.611	15.732	NA	21.9444	20.2476	20.419
qCH1-3	2018	39	19.582	25.7907	24.768	21.1765	NA	28.7678	27.6892	28.5365
qCH1-3	2018	54	48.7076	51.2443	49.5743	47.085	NA	54.7199	52.3762	55.9798
qCH1-3	2018	68	66.8693	67.9844	66.6018	61.6183	NA	70.9005	69.1609	76.2499
qCH1-3	2018	83	82.831	90.0425	84.5313	71.6792	NA	94.8733	88.1554	96.8334
qCH1-3	2018	97	83.6883	91.0478	83.6782	74.8854	NA	90.327	85.8599	90.1806
qCH1-3	2018	113	78.7135	85.338	79.8361	79.0845	NA	78.1692	81.0344	82.6406
qCH1-3	2018	118	78.6197	83.5422	79.1176	70.3682	NA	75.9081	79.5756	80.3629
qCH1-3	2018	127	78.8098	83.6624	78.9853	75.4793	NA	79.9331	80.1178	80.7524
qCH1-4	2018	33	18.0341	19.2766	18.7777	18.325	NA	19.3336	17.6056	19.937
qCH1-4	2018	39	24.5198	25.2285	25.2577	24.9035	NA	22.349	24.2451	27.3495
qCH1-4	2018	54	48.2383	52.0064	52.1521	48.9218	NA	44.184	45.1926	60.5355
qCH1-4	2018	68	63.3816	69.4503	69.4285	63.6775	NA	55.3185	60.3204	86.5387
qCH1-4	2018	83	81.6724	90.3379	88.4492	77.7035	NA	78.0588	76.8008	107.904
qCH1-4	2018	97	85.0179	91.0243	87.299	76.3679	NA	75.1	75.7997	99.8768
qCH1-4	2018	113	81.6317	84.6458	81.1255	75.8897	NA	68.5727	71.8788	91.2908
qCH1-4	2018	118	79.6771	83.4921	81.1426	70.4083	NA	67.0778	71.0919	89.9348
qCH1-4	2018	127	80.2761	83.1256	82.0937	72.7637	NA	67.66	70.761	91.2311
qCH2	2018	33	18.3153	17.8218	17.3963	19.9883	20.3854	16.9797	19.0636	21.7168
qCH2	2018	39	25.1145	24.2223	23.9856	24.9068	24.5588	23.8376	26.2432	30.6207
qCH2	2018	54	48.7979	48.0448	49.6069	49.1318	51.4986	52.7744	53.6671	59.0678
qCH2	2018	68	64.3355	64.2314	67.6038	64.0189	66.8237	71.1318	71.4551	85.1187
qCH2	2018	83	85.1807	83.8118	86.9946	84.0971	82.7673	87.3534	87.6873	106.097
qCH2	2018	97	85.9802	79.648	85.6262	83.8347	86.9854	85.0188	88.3381	100.339
qCH2	2018	113	80.0644	73.1725	82.1595	79.601	80.4365	81.8871	84.4696	93.6766
qCH2	2018	118	77.0156	71.1946	77.0517	77.9315	80.6234	79.8678	83.6786	93.2357
qCH2	2018	127	80.8046	72.9892	79.1837	77.7153	80.4003	79.4554	83.6263	93.3539
qCH3	2018	33	17.3385	16.6646	19.1601	21.1895	18.4172	18.3427	20.3439	21.8575
qCH3	2018	39	23.2399	22.3308	25.741	28.897	24.4799	26.0942	26.6647	30.2683
qCH3	2018	54	50.5215	48.3172	49.4034	53.343	49.8671	50.7145	53.5216	53.2528
qCH3	2018	68	67.6342	64.5537	65.0285	68.7485	66.2956	70.4679	71.8802	69.4118
qCH3	2018	83	83.1608	80.2214	93.0888	90.0972	83.6808	89.9837	91.456	97.7706
qCH3	2018	97	81.7881	76.4492	82.8869	90.4545	85.516	85.7631	93.3757	94.131
qCH3	2018	113	78.3755	75.9643	74.3987	84.6928	81.7212	79.8332	86.4134	83.6316
qCH3	2018	118	75.1573	70.6544	72.2201	83.3064	80.6129	78.9951	86.6489	83.2301
qCH3	2018	127	76.246	73.6685	73.9193	84.4919	80.4085	79.9602	85.8703	86.6163
qCH5-1	2018	33	16.8743	17.5203	15.8655	22.1516	18.678	19.1887	19.5693	20.8673
qCH5-1	2018	39	23.3545	24.1657	22.4752	29.2689	23.246	24.75	26.2944	27.3949
qCH5-1	2018	54	50.7847	48.752	48.4946	54.0469	45.462	51.8374	55.9126	48.7145
qCH5-1	2018	68	67.7634	65.69	61.5988	72.9884	60.5836	69.0147	76.0999	62.6237
qCH5-1	2018	83	86.2592	82.6461	74.0129	93.5269	81.0344	89.5738	93.0953	81.4755
qCH5-1	2018	97	83.1761	82.5716	79.2936	90.9586	82.4317	90.5546	89.3793	86.397
qCH5-1	2018	113	77.9361	81.3358	84.2449	83.7217	76.9919	84.5647	83.527	80.3353
qCH5-1	2018	118	77.2875	77.1475	73.348	82.2786	75.6066	84.683	82.6973	77.0328
qCH5-1	2018	127	77.1906	78.358	80.1965	83.364	76.5436	84.4439	82.1217	80.948
qCH5-2	2018	33	16.3228	17.1496	15.5872	23.2223	19.6934	18.4823	19.8475	20.8948
qCH5-2	2018	39	21.454	23.1648	22.4482	30.3308	24.226	25.3642	28.4727	27.7032
qCH5-2	2018	54	50.7368	48.5934	47.2188	55.2935	46.2094	53.0559	53.9235	50.2106
qCH5-2	2018	68	67.8634	65.2921	60.8806	73.8436	61.6645	71.3985	73.1891	65.124
qCH5-2	2018	83	83.1431	82.3926	75.6571	94.0434	82.5228	91.0701	95.1383	84.541
qCH5-2	2018	97	81.2074	82.9107	83.0601	91.3097	84.2899	87.7413	93.6872	84.3664
qCH5-2	2018	113	76.4939	82.2769	84.2149	83.9493	78.7734	82.3126	85.6978	79.4106
qCH5-2	2018	118	75.5476	77.7815	76.4784	82.0736	77.5172	81.6893	85.8036	77.0112
qCH5-2	2018	127	75.4828	79.1894	81.8074	83.4688	78.3113	82.6829	84.8996	78.621
qCH7	2018	33	16.3725	17.8288	18.9071	19.1748	21.5736	19.0614	19.1648	18.9411
qCH7	2018	39	21.9552	23.994	26.0834	24.0125	27.0802	25.7227	26.4667	25.0515
qCH7	2018	54	46.2866	55.0943	53.1496	47.9243	60.3301	45.9502	51.3678	49.544
qCH7	2018	68	63.4042	75.2281	71.9578	62.8281	83.4264	59.6774	67.9306	65.4647
qCH7	2018	83	77.8238	90.0464	89.5459	83.8843	93.6187	84.2623	87.5536	85.8036
qCH7	2018	97	77.7673	85.7994	88.6017	83.1834	93.4951	84.6427	86.6844	88.9538
qCH7	2018	113	73.7931	79.3707	83.5933	78.0277	87.4156	84.153	81.9925	84.9002
qCH7	2018	118	70.4742	79.286	82.5399	77.2665	87.4119	79.8808	79.3277	81.9396
qCH7	2018	127	71.5125	79.6605	81.952	77.1526	86.942	80.2968	80.851	84.418
qCH10-1	2018	33	21.1934	18.4334	18.5983	18.6509	15.5863	18.5089	17.6027	18.0885
qCH10-1	2018	39	28.011	24.7277	25.2387	25.1353	20.9844	23.3708	23.4444	25.405
qCH10-1	2018	54	50.9738	56.6489	50.9582	50.7088	49.4271	56.389	50.4013	47.991
qCH10-1	2018	68	66.9706	74.0195	69.2276	67.0663	66.8045	80.0495	69.2961	62.6245
qCH10-1	2018	83	87.8045	91.2405	93.2103	81.9449	80.1998	100.025	88.7802	81.1088
qCH10-1	2018	97	92.0405	87.6355	90.6096	80.002	80.4271	92.3341	87.7323	81.1091
qCH10-1	2018	113	87.653	80.5625	84.7983	75.9281	81.8029	84.7972	81.1623	79.7883
qCH10-1	2018	118	86.0249	80.2413	83.7555	74.379	75.3002	81.0396	80.4449	73.1491
qCH10-1	2018	127	86.3276	81.5623	84.8134	74.759	76.2973	84.7359	80.1596	77.048
qCH10-2	2018	33	21.4009	17.6468	18.6407	18.2374	19.124	15.6558	19.8391	18.2079
qCH10-2	2018	39	28.0289	23.2168	24.9093	24.1736	24.7907	22.858	26.5512	26.1979
qCH10-2	2018	54	51.2095	53.5862	51.2163	49.6303	52.1775	54.5114	50.9613	49.9148
qCH10-2	2018	68	67.6711	71.1952	70.7403	64.6497	69.8462	75.7299	68.9022	66.1936
qCH10-2	2018	83	86.7354	86.7731	90.5169	79.9618	88.1017	99.698	90.3734	85.9025
qCH10-2	2018	97	87.157	84.1036	88.2082	78.3783	87.1935	97.7866	91.2659	86.4917
qCH10-2	2018	113	81.5336	77.1744	84.6773	75.925	83.353	90.5672	86.3646	78.6677
qCH10-2	2018	118	81.5602	76.691	83.8954	73.1521	80.0864	88.6148	84.6201	74.6487
qCH10-2	2018	127	81.935	77.728	83.5071	74.5749	80.2048	91.13	84.3828	76.8249
qCH1-1	2019	34	24.6319	24.7573	28.9654	22.9583	25.7272	25.0125	25.6059	25.5627
qCH1-1	2019	40	30.9316	30.2905	38.0084	27.5166	32.532	29.666	33.0772	30.9119
qCH1-1	2019	48	36.7465	36.6683	43.5784	31.3988	35.0442	35.9256	37.645	36.3824
qCH1-1	2019	56	45.9577	47.4607	51.8603	40.0758	47.3188	45.4198	46.8678	46.4483
qCH1-1	2019	62	52.8894	55.8685	62.2861	47.5736	55.0507	52.5237	54.2464	55.846
qCH1-1	2019	69	63.6324	67.9254	76.4312	59.8091	67.1754	63.9104	65.8049	68.7223
qCH1-1	2019	76	78.5095	82.7624	94.9449	72.8882	80.7042	77.4866	79.9884	84.6611
qCH1-1	2019	83	86.2006	92.7947	103.48	80.9545	91.0189	83.3007	90.1038	94.9426
qCH1-1	2019	90	85.9171	92.3374	100.519	83.1934	90.342	80.5414	86.7333	94.4806
qCH1-1	2019	97	86.0729	89.1086	96.2238	83.0184	88.8307	79.2186	82.5946	91.5903
qCH1-1	2019	104	89.0355	90.2726	99.8028	85.0369	89.6133	80.4942	84.5509	94.7747
qCH1-1	2019	111	79.5057	80.7016	88.8867	76.6581	81.5226	75.0422	77.2833	84.9616
qCH1-1	2019	119	79.6166	80.6776	83.4959	78.832	79.8575	73.4575	75.2752	81.6263
qCH1-1	2019	125	81.4668	77.3719	83.984	79.4081	81.19	74.045	76.3144	81.4472
qCH1-2	2019	34	22.7837	25.7517	25.0047	23.7659	NA	25.7072	26.6231	27.633
qCH1-2	2019	40	28.5819	31.1375	30.3782	29.7784	NA	34.1733	33.6852	34.7651
qCH1-2	2019	48	32.0625	36.4807	37.7732	35.6171	NA	39.4479	38.1464	39.4424
qCH1-2	2019	56	42.7993	47.9665	47.7366	43.7809	NA	49.2072	47.3546	50.1606
qCH1-2	2019	62	50.6153	56.0152	55.2822	50.3036	NA	58.5867	54.8973	59.5622
qCH1-2	2019	69	62.3703	68.53	66.3484	61.6666	NA	70.359	67.0633	72.4116
qCH1-2	2019	76	77.3107	86.1283	80.4013	74.1673	NA	84.3735	81.4339	88.0937
qCH1-2	2019	83	83.1781	96.1783	88.0748	81.2065	NA	98.9832	91.6517	98.3612
qCH1-2	2019	90	82.5582	95.8574	87.5966	78.4405	NA	100.305	89.9966	94.4223
qCH1-2	2019	97	80.2391	91.7661	87.4887	77.344	NA	97.3014	87.3088	91.7845
qCH1-2	2019	104	81.7615	93.6424	88.1819	79.8797	NA	97.6522	89.777	94.2977
qCH1-2	2019	111	73.0257	85.9069	80.3073	73.1887	NA	80.6514	83.069	84.5499
qCH1-2	2019	119	73.2082	82.9093	79.4495	74.1903	NA	78.8078	79.8593	83.5094
qCH1-2	2019	125	75.4111	82.5634	82.0409	76.5146	NA	76.9144	78.0691	82.8228
qCH1-3	2019	34	22.7569	25.7793	24.7214	22.6072	NA	26.5199	26.8785	27.838
qCH1-3	2019	40	28.5294	31.65	30.3682	27.6676	NA	34.9133	34.308	34.6816
qCH1-3	2019	48	31.7056	35.4836	37.8709	33.9774	NA	39.4602	39.1389	40.9766
qCH1-3	2019	56	43.0656	47.9342	48.361	43.1569	NA	47.695	47.3419	50.0154
qCH1-3	2019	62	50.8699	55.5514	55.9413	49.7363	NA	56.9044	54.9706	60.0018
qCH1-3	2019	69	62.9724	68.1185	66.9981	59.3812	NA	69.6887	66.9988	73.1021
qCH1-3	2019	76	77.3258	83.5561	81.9769	70.463	NA	85.1692	81.6176	89.6937
qCH1-3	2019	83	84.6538	94.1542	90.8522	74.0612	NA	98.4799	90.9068	100.653
qCH1-3	2019	90	85.4661	94.4754	89.1637	71.2977	NA	96.8603	89.4706	95.0064
qCH1-3	2019	97	83.5006	92.1043	88.3514	71.287	NA	91.8851	86.8367	91.1227
qCH1-3	2019	104	85.6463	93.9793	88.939	73.7682	NA	92.6509	88.7105	94.0594
qCH1-3	2019	111	76.3627	85.3299	80.3632	67.4253	NA	77.2368	82.0735	84.5942
qCH1-3	2019	119	76.8405	83.3134	78.1057	69.019	NA	76.1399	79.9785	81.7758
qCH1-3	2019	125	78.3638	81.9796	81.0165	74.8701	NA	69.1431	79.2929	80.6915
qCH1-4	2019	34	24.128	25.7024	25.7504	24.3656	NA	22.0195	23.3935	29.54
qCH1-4	2019	40	30.2422	32.2333	32.0614	30.6688	NA	26.0043	28.9315	37.5059
qCH1-4	2019	48	34.7065	35.9126	37.9647	36.4675	NA	31.2102	33.5564	43.0464
qCH1-4	2019	56	42.63	48.0553	49.5621	44.121	NA	37.9149	41.763	53.8082
qCH1-4	2019	62	49.5175	56.1868	56.9825	51.1352	NA	43.8501	48.7848	66.2625
qCH1-4	2019	69	60.4289	68.5325	68.9567	61.4263	NA	54.8757	60.4015	81.8564
qCH1-4	2019	76	73.9962	83.7297	84.8166	72.6809	NA	67.9775	73.1901	102.26
qCH1-4	2019	83	83.8519	93.6529	94.7255	79.4343	NA	74.4974	82.441	111.928
qCH1-4	2019	90	85.9835	92.9592	93.1717	77.7609	NA	75.24	79.57	106.141
qCH1-4	2019	97	84.0534	91.1273	91.1265	75.3455	NA	73.7233	77.7566	101.455
qCH1-4	2019	104	87.202	93.0837	91.6006	77.119	NA	80.3226	77.9204	105.652
qCH1-4	2019	111	79.1675	83.7406	82.7862	70.125	NA	73.5299	70.8516	94.3631
qCH1-4	2019	119	79.684	82.1297	80.1843	70.352	NA	68.6847	72.3216	89.163
qCH1-4	2019	125	78.4113	81.3311	80.3032	72.212	NA	72.5199	69.9023	92.4857
qCH2	2019	34	24.0665	23.7274	24.141	25.5508	26.0963	25.9972	25.9035	29.4735
qCH2	2019	40	30.4172	29.7773	29.7405	32.3079	32.2635	31.7471	32.6753	37.7375
qCH2	2019	48	35.4474	35.6108	34.9753	34.8448	37.5773	38.4454	37.6424	43.1908
qCH2	2019	56	44.4391	44.2178	46.1525	44.9413	47.4796	48.2913	49.0694	51.6296
qCH2	2019	62	51.7128	51.4748	53.2512	52.3513	54.734	56.7663	57.0492	64.2847
qCH2	2019	69	62.3825	63.7178	64.4763	63.6489	67.0156	69.0007	68.7527	80.4962
qCH2	2019	76	76.5299	77.3097	80.0283	77.8176	81.3344	83.5818	83.6462	99.5482
qCH2	2019	83	87.1873	85.5043	89.8931	87.705	89.264	90.9687	92.8012	110.2
qCH2	2019	90	87.6935	82.2212	88.8867	87.1598	90.0198	89.2799	91.7837	103.827
qCH2	2019	97	84.2738	80.6756	87.5719	84.9167	88.5594	86.7387	89.7561	99.2655
qCH2	2019	104	87.9383	80.4366	89.5547	86.6945	89.4525	89.2261	91.8928	103.157
qCH2	2019	111	76.6508	72.0534	81.4778	78.6357	81.3469	82.4646	83.0331	94.1162
qCH2	2019	119	75.2292	70.0878	78.2091	78.7701	81.2622	81.2888	81.835	89.2822
qCH2	2019	125	78.0349	72.2244	77.6648	77.7235	80.852	79.4777	82.2991	90.5933
qCH3	2019	34	24.8417	24.6268	23.5058	27.1947	25.8332	25.2208	25.809	25.6443
qCH3	2019	40	30.1691	30.6004	30.1294	35.4884	33.4707	30.2178	32.6895	32.1699
qCH3	2019	48	35.7752	36.5931	36.9274	39.6103	37.0606	34.0757	37.7594	38.5594
qCH3	2019	56	46.6617	44.9873	45.2744	48.0834	47.5728	46.7953	46.4785	48.7313
qCH3	2019	62	54.327	51.8739	51.8885	55.7094	55.2718	55.4711	55.5376	56.053
qCH3	2019	69	65.2493	62.63	63.0204	69.1373	66.8925	68.5717	68.6707	67.9152
qCH3	2019	76	80.4862	76.6128	74.6014	83.7498	80.2224	83.378	84.6424	81.946
qCH3	2019	83	87.4715	82.8161	90.0107	95.0147	90.1206	92.4123	94.3845	97.7115
qCH3	2019	90	84.6877	79.4191	90.5392	94.822	89.5659	90.9581	94.1038	99.1069
qCH3	2019	97	82.6869	76.8543	86.4835	92.0772	86.9022	88.432	92.2587	96.5193
qCH3	2019	104	85.1615	78.5901	88.3894	93.9404	88.5822	91.0454	94.1731	97.5981
qCH3	2019	111	77.3355	73.2617	75.4802	86.5116	80.8084	84.1387	83.5116	82.3143
qCH3	2019	119	75.5031	69.4498	72.6954	82.3107	80.3105	82.9597	83.112	86.2023
qCH3	2019	125	76.3002	72.697	67.0591	81.0213	81.6111	81.151	83.9667	80.7808
qCH5-1	2019	34	24.3645	24.6014	22.8975	27.0774	24.4083	26.9016	27.2999	24.1892
qCH5-1	2019	40	30.0109	31.1514	29.5311	34.8054	31.3352	33.7783	33.7793	29.6021
qCH5-1	2019	48	36.0491	35.2952	36.3131	39.6243	37.1576	38.1428	37.8277	34.6996
qCH5-1	2019	56	46.5755	45.2118	44.2187	47.7103	43.3561	47.6679	50.5402	44.6312
qCH5-1	2019	62	54.3935	52.5281	50.7362	56.9114	49.9384	55.3225	59.8131	51.7279
qCH5-1	2019	69	66.2893	64.6611	60.1768	70.0684	60.8583	66.8901	72.7249	62.019
qCH5-1	2019	76	80.9117	79.5251	72.5491	84.4046	74.6445	80.5895	89.5273	76.681
qCH5-1	2019	83	89.4483	85.6108	77.2223	95.4225	84.446	92.1488	99.5305	87.1081
qCH5-1	2019	90	87.0151	84.4751	75.8458	92.9622	84.1803	93.3324	96.1373	89.5638
qCH5-1	2019	97	84.9342	83.1556	73.7471	90.1832	83.9402	90.012	91.4308	88.7391
qCH5-1	2019	104	85.7913	86.5449	75.1795	92.5978	86.9907	91.9958	94.0171	90.0376
qCH5-1	2019	111	77.6169	78.7392	69.4654	82.5513	80.5764	81.3434	86.5876	79.8783
qCH5-1	2019	119	76.2249	78.6525	68.6808	79.9545	75.9189	80.7717	82.4819	82.4138
qCH5-2	2019	125	76.5399	80.4558	78.2814	80.9948	76.9612	80.1114	82.2426	77.5251
qCH5-2	2019	34	24.0141	24.8049	23.3582	26.9614	24.3152	26.5356	27.7334	24.5129
qCH5-2	2019	40	28.7421	31.0823	30.6241	34.7727	30.608	33.5881	35.5628	30.1916
qCH5-2	2019	48	35.5434	34.2814	35.5273	39.668	35.7403	37.7806	40.6808	35.121
qCH5-2	2019	56	46.6183	45.052	42.9666	47.4796	42.4083	48.3856	51.4514	44.8777
qCH5-2	2019	62	54.4671	52.8827	49.3283	57.051	49.5199	56.3198	60.0654	51.5748
qCH5-2	2019	69	65.81	65.6803	58.8776	70.282	60.9897	68.5954	72.2887	62.5252
qCH5-2	2019	76	80.4767	79.7195	71.1305	84.3127	75.3378	83.2661	88.9479	77.6653
qCH5-2	2019	83	87.3956	86.3035	77.1052	94.8916	85.6588	93.8619	101.815	87.2477
qCH5-2	2019	90	84.845	85.6216	76.7559	92.5875	85.8846	91.8805	100.468	87.9838
qCH5-2	2019	97	83.1942	84.3564	75.17	90.0197	84.0303	88.3004	96.2166	86.4741
qCH5-2	2019	104	83.7369	87.5505	78.6268	92.5991	87.7234	90.0049	98.137	88.1021
qCH5-2	2019	111	74.9158	80.0637	70.0518	82.681	79.1542	82.2281	89.3462	79.3349
qCH5-2	2019	119	74.6071	80.1264	70.1072	79.8608	74.6045	80.1078	86.2393	79.9368
qCH7	2019	125	75.4565	81.6693	79.3751	81.1546	76.1125	78.4957	84.5139	76.9464
qCH7	2019	34	22.0249	26.8059	25.0331	24.5968	24.0145	25.195	26.1949	24.3741
qCH7	2019	40	27.4786	33.7632	32.7348	30.6532	27.4598	32.3256	32.3746	30.6039
qCH7	2019	48	32.6448	40.8367	38.8528	34.795	35.6287	34.5777	36.7064	35.031
qCH7	2019	56	39.7934	51.481	48.0775	43.7906	48.7437	43.1191	46.852	46.5553
qCH7	2019	62	47.4612	60.0824	56.5295	51.2032	60.1414	49.8403	54.4758	54.3785
qCH7	2019	69	60.2272	71.828	69.0177	62.0911	72.8102	60.5737	67.0227	65.4148
qCH7	2019	76	75.0338	89.0467	85.8191	75.4042	87.6821	73.9005	81.0739	78.1037
qCH7	2019	83	80.2584	95.6358	95.4201	85.4461	96.4274	82.2276	91.5491	88.819
qCH7	2019	90	77.3377	90.2257	91.2535	86.3647	93.1214	85.7364	90.2164	93.3148
qCH7	2019	97	75.6939	86.6349	87.4179	83.7905	88.8215	85.1936	88.2914	92.8509
qCH7	2019	104	77.2141	89.4381	90.2541	86.2401	90.8812	88.7624	90.5076	90.9295
qCH7	2019	111	70.5185	80.9249	84.1441	75.2286	82.8357	83.2457	82.1001	79.7342
qCH10-1	2019	119	70.2339	75.5763	80.4025	76.3307	79.9623	84.3214	81.5812	79.6863
qCH10-1	2019	125	70.3636	77.4956	81.1185	75.9093	83.3269	82.1564	80.8818	81.7229
qCH10-1	2019	34	24.8129	27.2381	25.2175	25.1659	24.8692	25.9129	26.4015	23.5399
qCH10-1	2019	40	31.0264	32.7024	32.4881	31.8311	31.6122	32.7323	32.7734	28.8628
qCH10-1	2019	48	35.4371	41.5341	38.4257	36.1114	38.9232	35.8715	36.1608	36.1697
qCH10-1	2019	56	45.7542	53.6353	46.8934	44.58	48.5573	50.018	48.2845	44.0791
qCH10-1	2019	62	53.1205	61.7708	55.3996	52.4207	54.776	59.3755	56.611	51.4277
qCH10-1	2019	69	64.7574	73.101	67.5501	63.9366	68.1705	73.4536	69.9152	61.4961
qCH10-1	2019	76	78.9387	89.3367	82.3806	78.0798	81.7824	93.1132	85.4642	74.1468
qCH10-1	2019	83	89.2489	99.4047	96.2835	85.0837	86.9044	104.383	93.7945	82.3998
qCH10-1	2019	90	93.4109	94.4128	94.3755	82.3114	82.4125	99.6942	91.9234	82.792
qCH10-1	2019	97	93.0248	90.7501	89.7919	79.9961	80.0258	95.2333	90.1849	80.7676
qCH10-1	2019	104	95.4842	93.3215	92.34	82.3377	83.1749	97.2573	91.5333	80.5149
qCH10-1	2019	111	85.8466	81.99	83.6192	74.5036	77.3664	89.6575	83.3222	72.71
qCH10-2	2019	119	83.1677	80.3109	80.954	75.1676	73.9882	84.736	81.8474	70.6963
qCH10-2	2019	125	82.8296	78.2519	81.2171	74.714	78.8636	88.5924	82.1368	74.9711
qCH10-2	2019	34	25.0252	26.0015	24.4723	24.9567	25.6524	25.925	26.953	24.3362
qCH10-2	2019	40	31.7447	30.8575	31.5275	31.4428	32.2767	32.2911	33.8403	30.2194
qCH10-2	2019	48	36.2274	38.1098	36.7965	36.3472	38.7823	33.8565	37.9343	36.3129
qCH10-2	2019	56	46.318	50.8319	45.5672	44.3246	48.9321	50.3455	48.0269	44.869
qCH10-2	2019	62	53.7025	58.6828	55.0194	51.3836	55.5133	58.6895	56.4778	53.2865
qCH10-2	2019	69	65.1742	70.7142	68.219	62.0891	68.6176	72.6712	68.7977	64.7129
qCH10-2	2019	76	80.8572	86.237	82.7181	75.0445	84.3699	88.9585	84.4517	79.0354
qCH10-2	2019	83	89.2149	94.6713	93.4247	81.6511	93.1947	102.292	94.5554	90.3451
qCH10-2	2019	90	90.4951	89.5747	91.5035	80.5391	88.2911	101.898	94.9708	88.6334
qCH10-2	2019	97	90.2691	87.703	87.6134	78.9973	84.2947	98.9092	92.3436	85.0524
qCH10-2	2019	104	92.3501	88.6962	90.3342	80.7545	87.8285	100.431	94.9589	86.5182
qCH10-2	2019	111	84.3762	78.4319	85.5804	71.5677	82.2515	90.296	86.1746	75.9875
qCH10-2	2019	119	81.6614	76.7784	81.4431	73.4685	78.4357	88.2624	84.2132	73.7186
qCH10-2	2019	125	79.5905	78.4786	82.4682	74.5438	80.0589	89.0586	83.3439	73.4235
NA: Not available
